# Supplementary material for: Correlation between Sialylation Status and Cell Susceptibility to Amyloid Toxicity
Source: Cells. 2022 Feb 9;11(4):601. doi: 10.3390/cells11040601 (PMC8870280; doi:10.3390/cells11040601)
Supplement: Supplementary file 1 [file cells-11-00601-s001.zip]

Archive with 1 entries (1 files):
- cells-1521909-supplementary.pdf
